# Supplementary material for: Lessons Learned on Obtaining Reliable Dynamic Properties for Ionic Liquids
Source: Chemphyschem. 2025 Feb 18;26(8):e202401048. doi: 10.1002/cphc.202401048 (PMC12005134; doi:10.1002/cphc.202401048)
Supplement: Supplementary file 5 — Supporting Information [file CPHC-26-e202401048-s002.tex]

% This is a template for a scientific paper.
% Written by Tom Frömbgen for the Kirchner group at Uni Bonn.


%%%%%%%%%%%%%%%%%%%%%%%%%%%%%%%%%%%%%%%%
% The achemso class as provided by ACS is used. This can easily be submitted to other publishers as well.
% If the journal is indeed an ACS Journal, the right oen can be selected by the journal keyword
\documentclass[journal=jcisd8,layout=onecolumn,manuscript=suppinfo]{achemso}

%%%%% Packages %%%%%%%%%%%%%%%%%%%%%%%%%
\usepackage[utf8]{inputenc}                 % mandatory for font
\usepackage[T1]{fontenc}                    % mandatory for font

\usepackage{csquotes}
\usepackage{graphicx}                       % for figures
\graphicspath{{figures/}}                   % path to the figures directory
\usepackage{xcolor}                         % for custom colors
\usepackage[
            defaultcolor=olive,
            markup=underlined
]{changes}                                  % to track chages if needed in Review

\usepackage{booktabs}                       % for tables
\usepackage[version=3]{mhchem}
\usepackage{amsmath,amssymb}                % math
\usepackage{amsfonts,amsthm}                % math
\usepackage{siunitx}                        % quantities, digits, units
\sisetup{
	    detect-all,                     % 
	    per-mode=power-positive-first,  % \per creates a prdoct of units with positive powers first
	    output-decimal-marker={.},      % decimal point 
	    unit-mode=text,                 % units in text mode
	    exponent-product=\cdot,         % use \cdot: \SI{6,626E-34}{\joule\second}
}
\DeclareSIUnit{\calorie}{cal}               % declare more SI units
\DeclareSIUnit{\ppm}{ppm}
\DeclareSIUnit{\kcal}{\kilo\calorie}
\DeclareSIUnit{\angstrom}{\textup{\AA}}
\DeclareSIUnit{\Normal}{\textsc{n}}
\DeclareSIUnit{\hartree}{\textit{E}\textsubscript{h}}
\DeclareSIUnit{\rydberg}{Ry}
\DeclareSIUnit{\bar}{bar}
\DeclareSIUnit{\au}{a.u.}
\DeclareSIUnit{\wavenumber}{$\mathrm{cm^{-1}}$}

%%%%% More packages go here %%%%%%%%%%%%

\usepackage[hidelinks]{hyperref}            % for cross references and links
\hypersetup{
            colorlinks=true,
            linkcolor=blue,
            urlcolor=blue,
            citecolor=blue
}
\usepackage[nameinlink]{cleveref}           % for better cross-refs and links. 
%%%%% DO NOT INCLUDE PACKAGES HERE %%%%%
%%%%% INCLUDE BEFORE hyperref ONLY %%%%%


%%%%% Commands %%%%%%%%%%%%%%%%%%%%%%%%%
% during editiing process only
\newcommand{\Barbara}[1]{\textcolor{teal}{#1}}
\newcommand{\Tuanan}[1]{\textcolor{red}{#1}}
\newcommand{\Vahideh}[1]{\textcolor{violet}{#1}}
\newcommand{\Tom}[1]{\textcolor{blue}{#1}}


%%%%% Title, Authors, etc %%%%%%%%%%%%%%
\SectionNumbersOn                           % to enumerate the sections

\title[EMIM-NTF2 Benchmark]{Lessons learned on obtaining reliable dynamic properties for ionic liquids}

% Authors, contact, affiliations
\author{Tom Frömbgen}
\affiliation[MCTC]{Mulliken Center for Theoretical Chemistry, University of Bonn, Beringstraße 4-6, D-53115 Bonn, Germany}

\author{Paul Zaby}
\affiliation[MCTC]{Mulliken Center for Theoretical Chemistry, University of Bonn, Beringstraße 4-6, D-53115 Bonn, Germany}

\author{Vahideh Alizadeh}
\affiliation[MCTC]{Mulliken Center for Theoretical Chemistry, University of Bonn, Beringstraße 4-6, D-53115 Bonn, Germany}

\author{Juarez L. F. Da{~}Silva}
\affiliation[USP]{S{\~a}o Carlos Institute of Chemistry, University of S{\~a}o Paulo, P.O. Box $780$, $13560$-$970$, S{\~a}o Carlos, SP, Brazil}

\author{Barbara Kirchner}
\affiliation[MCTC]{Mulliken Center for Theoretical Chemistry, University of Bonn, Beringstraße 4-6, D-53115 Bonn, Germany}
\email{kirchner@thch.uni-bonn.de}

\author{Tuanan C. Louren\c{c}o}
\affiliation[MCTC]{Mulliken Center for Theoretical Chemistry, University of Bonn, Beringstraße 4-6, D-53115 Bonn, Germany}
\alsoaffiliation[USP]{S{\~a}o Carlos Institute of Chemistry, University of S{\~a}o Paulo, P.O. Box $780$, $13560$-$970$, S{\~a}o Carlos, SP, Brazil}
\email{tuanan@usp.br}


%%%%%%%%%%%%%%%%%%%%%%%%%%%%%%%%%%%%%%%%
\begin{document}

\tableofcontents

\section{Force field parameters used in this study}

As stated in the main text, we used the CL\&P\cite{clandp-1,clandp-2,clandp-3,clandp-4,clandp-5,clandp-6} and the NGOLP\cite{ngolp} force fields with their default parameters to perform all MD simulations. 
In the case of the CL\&P three charge methods were used, i) unitary charges, ii) charges scaled by \num{0.8}, and iii) the polarizable force field CL\&Pol\cite{clandpol-1,clandpol-2}. 

\Cref{tab:si-charge,tab:si-LJ} show the atomic charges and Lennard-Jones parameters of the atom types found in \ce{[C2C1Im]+} and \ce{[NTf2]-} and used in the simulations.
Note that, except for the scaled charges, these are the default values of the respective force fields, i.e., no additional changes were made. 
Furthermore, as reported in the seminal works on the CL\&Pol force field, the addition of the Drude particles leads to an overestimation of the Lennard-Jones cross interactions, i.e., the $\sigma_{ij}$ and $\epsilon_{ij}$ obtained by the combination rules. 
Therefore, following the recommendations, all the $\epsilon_{ij}$ for the cation-anion interactions were scaled by the $k_{ij}^{pred}$ term reported in \Cref{tab:si-kij}, while the $\sigma_{ij}$ were kept as default values.
For a more comprehensive overview, the reader is referred to the work of Goloviznina \latin{et al.}\cite{clandpol-1}

\begin{table}[H]
\centering
    \caption{Atomic charges (in \si{\elementarycharge}) used in the MD simulations for all force fields. Note that the charges of CL\&P$^\text{Unitary}$ and CL\&Pol are identical.}
    \label{tab:si-charge}
 \begin{tabular}{lS[table-format=1.2]S[table-format=1.2]S[table-format=1.2]S[table-format=1.2]}\toprule
     Atom     & CL\&P$^\text{Unitary}$ & C\&Pol$^{0.8}$ & CL\&Pol & NGOLP \\ \midrule
   \ce{NA}    &  0.150 &  0.120   &  0.150 &  0.150  \\
   \ce{CR}    & -0.110 & -0.088  & -0.110  & -0.110  \\
   \ce{CW}    & -0.130 & -0.104  & -0.130  & -0.130  \\
   \ce{C{1}}  & -0.170 & -0.136  & -0.170  & -0.170  \\
   \ce{HCR}   &  0.210 &  0.168  &  0.210  &  0.210  \\
   \ce{C{1}A} & -0.170 & -0.136  & -0.170  & -0.170  \\
   \ce{HCW}   &  0.210 &  0.168  &  0.210  &  0.210  \\
   \ce{H{1}}  &  0.130 &  0.104  &  0.130  &  0.130  \\
   \ce{CE}    & -0.050 & -0.040  & -0.050  & -0.050  \\
   \ce{HC}    &  0.060 &  0.048  &  0.060  &  0.060  \\
   \ce{CBT}   &  0.350 &  0.280  &  0.350  &  0.350  \\
   \ce{F{1}}   & -0.160 & -0.128  & -0.160  & -0.160  \\
   \ce{SBT}   &  1.020 &  0.816  &  1.020  &  1.020  \\
   \ce{NBT}   & -0.660 & -0.528  & -0.660  & -0.660  \\
   \ce{OBT}   & -0.530 & -0.424  & -0.530  & -0.530  \\ \bottomrule
 \end{tabular}                            
\end{table} 

 \begin{table}[H]
 \centering
    \caption{Lennard-Jones parameters $\sigma$ and $\epsilon$ (in \si{\angstrom} and \si{\kilo\joule\per\mole}) used in the MD simulations for all force fields. 
    Note that the CL\&P parameters represents both unitary and scaled charges.}
    \label{tab:si-LJ}
 \begin{tabular}{lcc|cc} \toprule
              & \multicolumn{2}{c}{CL\&P} & \multicolumn{2}{c}{NGOLP} \\ \midrule
     Atom     &   $\sigma$ & $\epsilon$ & $\sigma$ & $\epsilon$ \\ \midrule
   \ce{NA}    &   3.250  &  0.71128 & 3.2500  &  0.71128 \\
   \ce{CR}    &   3.550  &  0.29288 & 3.0175  &  0.20501 \\
   \ce{CW}    &   3.550  &  0.29288 & 3.5500  &  0.29288 \\ 
   \ce{C{1}}  &   3.500  &  0.27614 & 3.5000  &  0.27614 \\
   \ce{HCR}   &   2.420  &  0.12552 & 1.4520  &  0.18828 \\
   \ce{C{1}A} &   3.500  &  0.27614 & 3.5000  &  0.27614 \\
   \ce{HCW}   &   2.420  &  0.12552 & 2.0570  &  0.08790 \\
   \ce{H{1}}  &   2.500  &  0.12552 & 2.5000  &  0.12552 \\
   \ce{CE}    &   3.500  &  0.27614 & 3.5000  &  0.27614 \\ 
   \ce{HC}    &   2.500  &  0.12552 & 2.5000  &  0.12552 \\
   \ce{CBT}   &   3.500  &  0.27614 & 3.1500  &  0.08282 \\
   \ce{F{1}}   &   3.118  &  0.25540 & 2.6550  &  0.06651 \\
   \ce{SBT}   &   3.550  &  1.04600 & 4.0825  &  0.31372 \\
   \ce{NBT}   &   3.250  &  0.71128 & 3.2500  &  0.21333 \\
   \ce{OBT}   &   3.150  &  0.83736 & 3.4632  &  0.26353 \\ \bottomrule
 \end{tabular}                            
\end{table} 

\begin{table}[H]
\centering
    \caption{Coefficients for scaling the $\epsilon_{ij}$ cross-interactions. $r_{com}$ (in \si{\angstrom} )is the center of mass distance between the ionic fragments, $k_{ij}^{sapt}$ is the default scaling coefficient from SAPT calculations by Goloviznina \latin{et al.}\cite{clandpol-1}, and $k_{ij}^{pred}$ is the scaling coefficient predicted based on the charges, dipoles and moments of intertia.}
    \label{tab:si-kij}
\begin{tabular}{lS[table-format=1.3]S[table-format=1.2]S[table-format=1.2]}\toprule
Interaction            & $r_\text{com}$ & $k_{ij}^\text{sapt}$ & $k_{ij}^\text{pred}$  \\ \midrule
\ce{[C2C1Im]+-[NTf2]-}  &  4.314    &    0.65 & 0.55 \\ \bottomrule
\end{tabular}
\end{table}

For a more comprehensive overview, the interested reader is kindly referred to GitHub at \href{https://github.com/kirchners-manta/il-benchmark}{https://github.com/kirchners-manta/il-benchmark}, where a collection of relevant data and input files is provided.

\section{Densities of simulation boxes}

In \cref{tab:si-dens,fig:si-dens}, detailed information on the densities of the MD simulation boxes is presented. 
The density $\rho$ was well-converged during the averaging process of the equilibration run, as evidenced by the small and almost negligible uncertainties $\Delta \rho$. 
When comparing this density to the experimental reference data, all systems, except for MD\textsuperscript{512-08}, exhibit a deviation $\Delta \rho_\mathrm{exp}$ of less than \SI{1.5}{\percent} from the experimental reference. 
However, the charge-scaled MD\textsuperscript{512-0.8} system demonstrates a larger deviation of \SI{-4.41}{\percent}. 
This increased deviation is expected because, while decreasing the charges to enhance the dynamics of the ions, all other parameters of the underlying CL\&P\cite{clandp-1,clandp-2,clandp-3,clandp-4,clandp-5,clandp-6} force field remain unchanged.

\begin{table}[H]
    \centering
    \caption{Densities $\rho$, their uncertainties $\Delta \rho$ from the simulations and experiment (all in \si{\gram\per\cubic\centi\meter}) as well as deviation from the experiment $\Delta \rho_\mathrm{exp}$ (in \si{\percent}).
    The data are visualized in \cref{fig:si-dens}.}
    \label{tab:si-dens}
    \begin{tabular}{lS[table-format=1.4]S[table-format=1.4]S[table-format=1.2]}
        \toprule
        System & {$\rho$} & {$\Delta \rho$} & {$\Delta \rho_\mathrm{exp}$} \\
        \midrule
        MD\textsuperscript{256}    & 1.4409 & 0.0001 & \tablenum{-1,43}  \\
        MD\textsuperscript{512}    & 1.4411 & 0.0001 & \tablenum{-1.42}  \\
        MD\textsuperscript{1024}   & 1.4417 & 0.0001 & \tablenum{-1.38}  \\
        MD\textsuperscript{512-08} & 1.3974 & 0.0001 & \tablenum{-4.14}  \\
        NGOLP\textsuperscript{512} & 1.4477 & 0.0001 & \tablenum{-0.97}  \\
        polMD\textsuperscript{256} & 1.4553 & 0.0001 & \tablenum{-0.45}  \\
        polMD\textsuperscript{512} & 1.4552 & 0.0001 & \tablenum{-0.46}  \\
        exp.\cite{emim-ntf2-exp-density} & 1.4619 & 0.0001 & {--} \\
        \bottomrule
    \end{tabular}
\end{table}

\begin{figure}[H]
    \centering
    \includegraphics{img/si_densities_w_errors.pdf}
    \caption{Densities (blue bars) and their uncertainties (black) in comparison to experimental reference data (dashed blue line and gray area for errors) from Ref.~\citenum{emim-ntf2-exp-density}.}
    \label{fig:si-dens}
\end{figure}

\section{Conductivity equations}
\label{sec:si-cond-equations}

Here, we provide the precise equations of the various contributions to the Einstein--Helfand ionic conductivity $\sigma_\mathrm{EH}$:

\begin{equation}
\label{eq:sigma_+-}
        \sigma_{+-} = \frac{e^{2}}{6 V k_{\text{B}} T}  \lim_{\tau\to\infty} \frac{\mathrm{d}}{\mathrm{d}\tau} \bigg \langle  2\sum_{i}^{N_{+}} \sum_{j}^{N_{-}} q_{i} q_{j} \cdot \Delta \mathbf{r}_i(t,\tau) \Delta \mathbf{r}_j(t,\tau) \bigg \rangle_t \quad ,      
\end{equation}

\begin{equation}
\label{eq:sigma-self}
        \sigma_\mathrm{z}^\mathrm{self} = \frac{e^{2}}{6 V k_{\text{B}} T}  \lim_{\tau\to\infty} \frac{\partial}{\partial\tau} \bigg \langle  \sum_{i}^{N_\mathrm{z}} q_{i}^2 \cdot \left(\Delta \mathbf{r}_i(t,\tau)\right)^2 \bigg \rangle_t \quad ,     
\end{equation}

\begin{equation}
\label{eq:sigma-cross}
        \sigma_\mathrm{zz}^\mathrm{cross} = \frac{e^{2}}{6 V k_{\text{B}} T}  \lim_{\tau\to\infty} \frac{\partial}{\partial\tau} \bigg \langle  \sum_{i \neq j}^{N_\mathrm{z}} q_{i} q_{j} \cdot \Delta  \mathbf{r}_i(t,\tau) \Delta  \mathbf{r}_j(t,\tau) \bigg \rangle_t \quad .
\end{equation}

The above equations use the elementary charge $e$, the simulation box volume $V$, the Boltzmann constant $k_\mathrm{B}$, temperature $T$, and correlation time $\tau$.
In addition, $N$ denotes the number of particles (ions), $q_i,~q_j$ are the charges of the particles $i$ and $j$, respectively, z denotes the sign of the ion's charge ($\mathrm{z} \in \{+,-\}$), and $\mathbf{r}_i$ is the time-dependent position of the center of mass (or any other chosen reference point) of ion $i$.
The self terms (\cref{eq:sigma-self}) feature a single summation and thus, are denoted by z, while the cross terms, see \cref{eq:sigma-cross}, are denoted by zz to acknowledge the two-fold summation.
It is important to note that $\sigma_{+-}$ is a cross term by definition and hence, there is no corresponding self term. 

\section{Estimating the uncertainty of the conductivity}

As outlined in the main text, the conductivity data calculated from the equations in \cref{sec:si-cond-equations} is very statistically sensitive, which is visualized in \cref{fig:si-cond-datasets} (top right to bottom left panels), where the collective MSDs of the individual trajectories are presented.
Various data sets show a strictly nonlinear behavior and thus, hamper a straightforward linear regression to obtain the conductivity. 
To circumvent this issue, we perform the linear regression on the averaged data, shown in the bottom right panel, as outlined in the Tutorial Part of the main text.
Ionic conductivities obtained by that approach are given in detail in \cref{tab:si-conductivity}, alongside the uncertainties of the error weighted fit.

\begin{figure}[H]
    \centering
    \includegraphics{img/conductivity_datasets.pdf}
    \caption{Visualization of the conductivity data sets obtained from all trajectories of the seven systems studied (top right to bottom left panels).
    The average conductivity data is shown in the bottom right panel.}
    \label{fig:si-cond-datasets}
\end{figure}

As outlined in the main text, applying our post-processing routine to the collective MSD of the individual trajectories using a tolerance of 0.1 will not yield any results for some of the trajectories, due to nonlinear behavior shown in \cref{fig:si-cond-datasets}.
For the purpose of demonstration, by increasing the tolerance to 0.2, we were able to obtain ionic conductivities for every trajectory individually.
Then, we calculated the mean and standard deviation of the ionic conductivities for every system and list them as $\sigma_\mathrm{NE}^\text{ave}$, $\Delta \sigma_\mathrm{NE}^\text{ave}$, $\sigma_\mathrm{EH}^\text{ave}$ and $\Delta \sigma_\mathrm{EH}^\text{ave}$ in \cref{tab:si-conductivity}. 
It should be noted, that these uncertainties represent the uncertainties in the set of trajectories and consequently, are not comparable to those obtained from the error weighted fit ($\Delta \sigma_\mathrm{NE}$, $\Delta \sigma_\mathrm{EH}$).

The spread of the collective MSD in the individual trajectories is reflected in the large values of $\Delta \sigma_\mathrm{EH}^\text{ave}$, which make up for \SI{45}{\percent} in case of MD\textsuperscript{512} and around \SIrange{15}{25}{\percent} for the other systems.
From that observation, we conclude that in future studies, instead of five independent trajectories per system, it is recommended to perform 15-20 replica simulations.

\begin{table}[H]
    \centering
    \caption{Ionic conductivities calculated using the Nernst--Einstein ($\sigma_\mathrm{NE}$) and Einstein--Helfand ($\sigma_\mathrm{EH}$) formalisms and their uncertainties obtained from the averaged collective MSD in comparison to the ionic conductivities ($\sigma_\mathrm{NE}^\text{ave}$, $\sigma_\mathrm{EH}^\text{ave}$)and uncertainties obtained from the individual trajectories and subsequent averaging (all in \si{\siemens\per\meter}).
    Experimentally derived reference data are also given (refer to \cref{sec:si-cond-ref}).} 
    \label{tab:si-conductivity}
    \begin{tabular}{l S[table-format=1.4] S[table-format=1.4] S[table-format=1.4] S[table-format=1.4] S[table-format=1.4] S[table-format=1.4] S[table-format=1.4] S[table-format=1.4]}
    \toprule
    System & {$\sigma_\mathrm{NE}$} & {$\Delta \sigma_\mathrm{NE}$} & {$\sigma_\mathrm{NE}^\text{ave}$} & {$\Delta \sigma_\mathrm{NE}^\text{ave}$} & {$\sigma_\mathrm{EH}$} & {$\Delta \sigma_\mathrm{EH}$} & {$\sigma_\mathrm{EH}^\text{ave}$} & {$\Delta \sigma_\mathrm{EH}^\text{ave}$}\\
    \midrule
    MD\textsuperscript{256}      & 0.6669 & 0.0002 & 0.6599 & 0.0242 &  0.5832 & 0.0002 & 0.6538 & 0.1476 \\
    MD\textsuperscript{512}      & 0.6680 & 0.0002 & 0.6554 & 0.0231 &  0.5618 & 0.0002 & 0.4850 & 0.2187 \\
    MD\textsuperscript{1024}     & 0.6766 & 0.0001 & 0.6706 & 0.0047 &  0.6051 & 0.0001 & 0.6025 & 0.1531 \\
    MD\textsuperscript{512-08}   & 2.8908 & 0.0001 & 2.8929 & 0.0216 &  2.6626 & 0.0004 & 2.4688 & 0.5985 \\
    NGOLP\textsuperscript{512}   & 4.1785 & 0.0001 & 4.1238 & 0.0876 &  3.2875 & 0.0001 & 2.8690 & 0.4211 \\
    polMD\textsuperscript{256}   & 3.8751 & 0.0001 & 3.8711 & 0.0897 &  3.5217 & 0.0005 & 3.1514 & 0.5771 \\
    polMD\textsuperscript{512}   & 4.3049 & 0.0005 & 4.2357 & 0.0856 &  2.2940 & 0.0009 & 2.8637 & 0.8082 \\
    Ref.                         & {--}   &  {--}  & {--}   &  {--}  &  3.0057 & 0.1119 & {--}   &  {--}  \\
    \bottomrule
    \end{tabular}
\end{table}

Additionally, we estimate the \textbf{maximum possible} error introduced by the averaging. 
As we average the collective MSD, the value of every data point of the averaged set (depicted in the bottom right panel of \cref{fig:si-cond-datasets}) carries a standard deviation. 
This standard deviation (usually referenced as $\sigma$ but here labeled $\Omega$ to avoid confusion) is used in the following procedure.

As the collective MSD $\Theta$ in increases (approximately) linear with the correlation depth $\tau$, the standard deviation is assumed to increase linearly as well.
In consequence, the relation $\Omega(\tau_1) < \Omega(\tau_2)$ is fulfilled for $\tau_2 \gg \tau_1$.
From our fitting routine (described in the main text), we usually obtain linear regimes $\tau_1 < \tau < \tau_2$ that obey the latter condition.
Therefore, we can define upper and lower bounds $\sigma_\mathrm{up},~\sigma_\mathrm{low}$ in between which the conductivity will be located.
The slope of the line connecting the two points $\Theta(\tau_1) - \Omega(\tau_1)$ and $\Theta(\tau_2) + \Omega(\tau_2)$ serves as an upper bound for the conductivity.
Accordingly, the slope of the line connecting $\Theta(\tau_1) + \Omega(\tau_1)$ and $\Theta(\tau_2) - \Omega(\tau_2)$ serves as the lower bound.
This is visualized in \cref{fig:si-cond-uncert}.

The black solid line is the averaged $\Theta$ data set of an arbitrary system, while the standard deviation is indicated by the gray shaded area.
Black dashed lines are located at $\tau_1$ and $\tau_2$ and indicate the fitting interval. 
It is evident that the slopes of the red lines are clearly different from the slope of the black solid line, and can serve as upper and lower bounds for $\sigma$. 
\begin{figure}
    \centering
    \includegraphics{img/si_conductivity_max_error.pdf}
    \caption{\textbf{Left}: Illustration of the estimation of the maximum uncertainty of the conductivity at the example of an arbitrary data set. The panel shows the averaged collective MSD $\Theta$ (black line) and the interval of one standard deviation $\Omega$ (gray shaded area). The black dashed lines at $\tau_1,~\tau_2$ indicate the linear regime identified by our routine (see main text) and the slope of the red lines correspond to the lower and upper bounds of the conductivity $\sigma_\text{low},~\sigma_\text{high}$.
    \textbf{Right}: Visualization of the maximum uncertainty of $\sigma_\text{NE}$ (orange bars) and $\sigma_\text{EH}$ (purple bars) found in our simulations, in comparison to reference data (gray shaded area).}
    \label{fig:si-cond-uncert}
\end{figure}
Precisely, we calculate the bounds as follows:
\begin{equation}
    \sigma_\mathrm{low} = \frac{[\Theta(\tau_2) - \Omega(\tau_2)] - [\Theta(\tau_1) + \Omega(\tau_1)]}{\tau_2 - \tau_1},
\end{equation}
\begin{equation}
    \sigma_\mathrm{hi} = \frac{[\Theta(\tau_2) + \Omega(\tau_2)] - [\Theta(\tau_1) - \Omega(\tau_1)]}{\tau_2 - \tau_1}.
\end{equation}
Then, we obtain our estimation of the maximum uncertainty of the conductivity as the difference between these two bounds:
\begin{equation}
    \Delta \sigma = \frac{\sigma_\mathrm{hi} - \sigma_\mathrm{low}}{2}.
\end{equation}
At this point, it is important to note that by adhering to this procedure, we can estimate the \textbf{maximum} error of the conductivity introduced by our routine. 
The \enquote{true} uncertainty may in fact be smaller.


\section{Calculated and reference conductivities}
\label{sec:si-cond-ref}

In addition to the visualization provided in the main text, we provide a table with experimentally derived references for the ionic conductivity in \cref{tab:si-conductivity-exp}.
For visualization in the corresponding figure in the main text, we use the mean and the standard deviation of the values listed 

\begin{table}[H]
    \centering
    \caption{
    Reference ionic conductivities, $\sigma_\mathrm{exp}$ as well as their uncertainties, $\Delta \sigma_\mathrm{exp}$ (in \si{\siemens\per\meter}). 
    Values at \SI{350}{\kelvin} are obtained by a Vogel--Fulcher--Tamman scheme (Refs.\citenum{ever2004,maki2014,schr2010,diff-vicso-emim-ntf2-errors,rame2018,toku2006}) or a third-order polynomial (Ref.\citenum{cala2013}).
    }
    \label{tab:si-conductivity-exp}
    \begin{tabular}{lS[table-format=.3]S[table-format=.3]}
        \toprule
        Ref. & {$\sigma_\mathrm{exp}$} &  {$\Delta \sigma_\mathrm{exp}$}  \\
        \midrule
        Every \textit{et al.}\cite{ever2004}      & \tablenum{3.284} &  0.323\\
        Makino \textit{et al.}\cite{maki2014}     & \tablenum{2.956} &  0.114\\
        Schreiner \textit{et al.}\cite{schr2010}  & \tablenum{3.027} &  0.024\\
        Tokuda \textit{et al.}\cite{diff-vicso-emim-ntf2-errors}     & \tablenum{2.904} &  0.114 \\   
        Ramenskaya \textit{et al.}\cite{rame2018} & \tablenum{3.010} &  0.183\\
        Tokuda \textit{et al.}\cite{toku2006}     & \tablenum{2.924} &  0.284\\
        Calado \textit{et al.}\cite{cala2013}     & \tablenum{2.987} &  0.117\\  
        \bottomrule
    \end{tabular}
\end{table}

\section{Local dynamics}

In \cref{tab:si-lifetimes,tab:si-reorientation}, we provide full information on the calculated local dynamics, showing all seven systems studied.

\begin{table}[H]
    \centering
    \caption{Ion pair (IP) and ion cage (CG) lifetimes $\mathcal{T}$ of \ce{[NTf2]-} around \ce{[C2C1Im]+} and their corresponding uncertainties (all in \si{\ps}), for all 512 ion pair systems.
    Correlation functions were calculated in continuous (C) and intermittent (I) fashion.} 
    \label{tab:si-lifetimes}
    \begin{tabular}{l S[table-format=2.1] S[table-format=1.1] S[table-format=4] S[table-format=2] | S[table-format=4.1] S[table-format=1.1] S[table-format=4] S[table-format=2]}
    \toprule
    System & {$\mathcal{T}^\mathrm{IP}_\mathrm{C}$} & {$\Delta \mathcal{T}^\mathrm{IP}_\mathrm{C}$} & {$\mathcal{T}^\mathrm{IP}_\mathrm{I}$} & {$\Delta \mathcal{T}^\mathrm{IP}_\mathrm{I}$} & {$\mathcal{T}^\mathrm{CG}_\mathrm{C}$} & {$\Delta \mathcal{T}^\mathrm{CG}_\mathrm{C}$} & {$\mathcal{T}^\mathrm{CG}_\mathrm{I}$} & {$\Delta \mathcal{T}^\mathrm{CG}_\mathrm{I}$} \\
    \midrule
    MD\textsuperscript{256}      & 20.4 & 0.4 & 1354 & 11 & 1257.0 & 2.5 & 7253 & 11 \\
    MD\textsuperscript{512}      & 20.4 & 0.5 & 1201 & 11 & 1253.2 & 3.5 & 7842 & 17 \\
    MD\textsuperscript{1024}     & 20.1 & 0.4 & 1237 & 13 & 1238.7 & 3.1 & 7842 & 15 \\
    MD\textsuperscript{512-08}   & 10.8 & 0.1 &  439 &  4 &  375.5 & 0.8 & 2150 &  7 \\
    NGOLP\textsuperscript{512}   &  8.5 & 0.5 &  286 &  3 &  301.3 & 0.7 & 1211 &  5 \\
    polMD\textsuperscript{256}   &  9.6 & 0.5 &  327 &  4 &  312.5 & 0.6 & 1712 &  5 \\
    polMD\textsuperscript{512}   &  9.6 & 0.1 &  296 &  2 &  289.9 & 0.4 & 1641 &  4 \\
    \bottomrule
    \end{tabular}
\end{table}

\begin{table}[H]
    \centering
    \caption{
    Reorientation times $\tau$ of the cations (in ps).
    Three different vectors, oriented perpendicular to each other (cf. Fig. 1 of the main text), were considered in reorientation analyzes: 
    $\vec{a}_\mathrm{C2,H}$ connects C2 and the adjacent hydrogen atom, $\vec{a}_\mathrm{N1,N2}$ connects the two nitrogen atoms, 
    and $\vec{a}_\mathrm{C2,C3,C4}$ stands perpendicular to the plane created by the respective atoms (i.e., the ring plane)
    The reader is referred to fig. 1 of the manuscript to see the exact labelling of atoms of the cation.
    }
    \label{tab:si-reorientation}
    \begin{tabular}{lS[table-format=2.2]S[table-format=1.1]S[table-format=3.1]S[table-format=1.1]S[table-format=2.1]S[table-format=1.1]}
        \toprule
        & \multicolumn{2}{c}{{$\vec{a}_\mathrm{C2,H}$}} & \multicolumn{2}{c}{{$\vec{b}_\mathrm{N1,N2}$}} & \multicolumn{2}{c}{{$\vec{c}_\mathrm{C2,C3,C4}$}} \\
        System & {$\mathcal{T}$} & {$\Delta \mathcal{T}$} & {$\mathcal{T}$} & {$\Delta \mathcal{T}$} & {$\mathcal{T}$} & {$\Delta \mathcal{T}$} \\
        \midrule
         MD\textsuperscript{256}     & 83.9 & 0.3 & 337.1 & 0.7 & 95.2 & 0.3 \\
         MD\textsuperscript{512}     & 72.2 & 0.5 & 318.2 & 1.1 & 84.8 & 0.4 \\
         MD\textsuperscript{1024}    & 67.7 & 0.3 & 367.8 & 0.6 & 86.9 & 0.4 \\
         MD\textsuperscript{512-08}  & 24.9 & 0.1 &  97.7 & 0.1 & 30.4 & 0.1 \\
         NGOLP\textsuperscript{512}  & 28.0 & 0.1 & 102.4 & 0.1 & 27.6 & 0.1 \\
         polMD\textsuperscript{256}  & 25.8 & 0.1 &  86.2 & 0.1 & 29.5 & 0.1 \\
         polMD\textsuperscript{512}  & 24.6 & 0.1 &  73.8 & 0.1 & 28.9 & 0.1 \\
        \bottomrule
    \end{tabular}
\end{table}


%%%%%%%%%%%%%%%%%%%%%%%%%%%%%%%%%%%%%%%%%
\bibliography{bib/kirchner-group,bib/il-benchmark}


%%%%%%%%%%%%%%%%%%%%%%%%%%%%%%%%%%%%%%%%%
\end{document}
